# Supplementary material for: Perceptions and practices of imaging personnel and physicians regarding the use of brain MRI for dementia diagnosis in Uganda
Source: PLoS One. 2025 Jan 17;20(1):e0305788. doi: 10.1371/journal.pone.0305788 (PMC11741567; doi:10.1371/journal.pone.0305788)
Supplement: S1 Data — (XLSX) [file pone.0305788.s001.xlsx]

## Sheet: Codebook &code definitions
Codes	Definition
DM diagnosis - CT	Any mention of using CT scan in diagnosing dementia
Circumstances for MRI - affordability to the patient	Any mention of a physician considering whether a patient can afford MRI costs before recommending it.
Circumstances for MRI - to rule out other causes	Any mention of a provider recommending an MRI solely to rule out other causes of a patient's symptoms
DM diagnosis - Clinical	Mention of using clinical assessments to diagnose dementia in the respondent's facility
DM diagnosis - MRI	Mention of using MRI to diagnose dementia in the respondent's facility.
Health-seeking behaviour - present late	Mention of late presentation for care for patients/caregivers following presentation of dementia symptoms.
Health-seeking behaviour - traditional medicine	Any mention of using natural herbs for dementia by patients/caregivers following presentation of dementia symptoms.
MRI adoptable - already in SOP	Any mention of the existing use of MRI in the facility's SOP as a reason for adoptability for Brain MRI as a standard imaging modality
MRI adoptable - avail. of specialists	Any mention of availability of MRI specialists as a reason for adoptability for Brain MRI as a standard imaging modality
MRI adoptable - reduces costs in the LR	Any mention of possibility of cost cutting due to using MRI as a reason for adoptability for Brain MRI as a standard imaging modality
MRI done after other tests	Any mention of using MRI following other imaging/diagnostic tests
MRI experience - claustrophobia among patients	Any description of claustrophobia faced by patients who use MRI services
MRI experience - cost manageable for certain clients	Any description where the MRI costs are affordable by specific people with certain characteristics.
MRI experience - delay of results	Any description where there is mention of a delay in provision of MRI results whether from patient to provider or from provider to provider.
MRI experience - expensive for the clients	Any mention where MRI services are thought to be expensive for patients
MRI experience - expensive for the facility	Any mention where maintenance or delivery of MRI services is thought to be expensive for the health facility
MRI experience - extra costs for anaesthesiast	Any mention where using the MRI services involves extra costs of the anaesthetist to the patient/caregiver.
MRI experience - mechanical breakdowns	Any mention where using the MRI services is affected by mechanical breakdowns of the MRI machine.
MRI experience - no mechanical failures	Any mention where using the MRI services is not affected by mechanical breakdowns of the MRI machine.
MRI experience - no problem with MRI protocols	Any acknowledgement of ease with using/interpreting MRI protocols in diagnosing dementia.
MRI experience - non-specific in detecting dementia	Any mention of MRI being unspecific in diagnosing dementia
MRI experience - number of centers A problem	Any mention of inadequate number of MRI centers as a challenge to using MRI to diagnose dementia.
MRI experience - poor quality images from sm centers	Any mention of the poor MRI image quality as a barrier/challenge using MRI to diagnose dementia.
MRI experience - problem interpreting reports	Any mention of challenges interpreting MRI reports among the providers.
MRI experience - procurment delays	Any mention of delays in the delivery or procurement of MRI-related inputs.
MRI feasibility - cost manaeable for clients	Mention of feasibility of MRI in diagnosing dementia in the future because service costs are manageable for clients
MRI feasibility - ready demand	Mention of feasibility of MRI in diagnosing dementia in the future because of ready demand
MRI nonfeasibility - belief that CT scan is as good	Mention of non-feasibility of MRI in diagnosing dementia in the future because the CT scan is equally good.
MRI nonfeasibility - expensive for clients/insurance companies	Mention of non-feasibility of MRI in diagnosing dementia in the future because of the high cost to clients or their insurance covers.
MRI nonfeasibility - expensive to set up	Mention of non-feasibility of MRI in diagnosing dementia in the future because of the high set up costs
MRI nonfeasibility - few MRI centers	Mention of non-feasibility of MRI in diagnosing dementia in the future because of the inadequate number of MRI centers across the country.
MRI nonfeasibility - knowledge gap of physicians	Mention of non-feasibility of MRI in diagnosing dementia in the future because of the knowledge gap in interpretation of MRI reports or in the number of skilled radiologists or radiographers
MRI nonfeasibility - long-term mechanical breakdowns	Mention of non-feasibility of MRI in diagnosing dementia in the future due to prolonged mechanical breakdowns of the MRI machines
MRI nonfeasibility - unstable power	Mention of non-feasibility of MRI in diagnosing dementia in the future due to unstable power supply
MRI protocols used	Any mention of MRI protocols used in the current practice of MRI in diagnosing dementia
Myths - apart of life	Mention of dementia symptoms to be perceived as a part of one's normal life
Myths - dementia is hereditary	Mention of dementia symptoms to be perceived as hereditary by patients/ caregivers
Myths - do not know the cause	Mention of a lack of knowledge of the possible cause/ risk factors for dementia among patients/ caregivers
Myths - only affects the elderly	Mention of belief among the patients/caregivers that dementia affects only the elder
Myths - witchcraft	Mention of witchcraft as a perceived cause of dementia among patients/ caregivers
Perc. benefit of MRI- enhances early detection	Any mention of the possibility of early detection or diagnosis of dementia due to using MRI compared to other imaging modalities
Perc. benefit of MRI-better/ detailed images	Any mention of the provision of better and detailed image quality from using MRI in the diagnosis of dementia compared to other imaging modalities
Perc. benefit of MRI-more sensitive	Any mention of MRI being more sensitive compared to other imaging modalities
Perc. benefit of MRI-more specific	Any mention of the provision of better image quality from using MRI in the diagnosis of dementia compared to other imaging modalities
Practice - poor	Any mention of a non-use of MRI to diagnose dementia, whether completely or for prolonged periods in a health facility

## Sheet: Categorization of codes
Main theme	Sub-categories	Codes
Brain MRI practice in the diagnosis of dementia	Circumstances under which brain MRI is used	Circumstances for MRI - affordability to the patient
		Circumstances for MRI - to rule out other causes
		Circumstances for MRI - physician interest
	Good MRI practice	DM diagnosis - MRI
		MRI protocols used
		MRI referral
	Poor MRI practice	Practice - poor
		DM diagnosis - Clinical
		DM diagnosis - CT
Enhances early detection	High specificity	Perc. benefit of MRI-more specific
		Perc. benefit of MRI-better/ detailed images
	Higher sensitivity	Perc. benefit of MRI-more sensitive
		Perc. benefit of MRI- enhances early detection
Perceived barrier	High cost	MRI experience - procurment delays
		MRI experience - expensive for the clients
		MRI experience - expensive for the facility
	Mechanical breakdowns	MRI experience - mechanical breakdowns
	Interpretation difficulties	MRI experience - problem interpreting reports
Feasibility and adoptability	Inaccessibility to MRI services	MRI nonfeasibility - few MRI centers
		MRI nonfeasibility - expensive for clients/insurance companies
		MRI nonfeasibility - expensive to set up
		MRI nonfeasibility - incovenience for clients
	Specialists gap	MRI nonfeasibility - knowledge gap of physicians
		MRI experience - problem interpreting reports
	Operational costs	MRI nonfeasibility - long-term mechanical breakdowns
		MRI nonfeasibility - unstable power
		MRI nonfeasibility - expensive to set up
			g
